# Supplementary material for: A Chemometric Exploration of Potential Chemical Markers and an Assessment of Associated Risks in Relation to the Botanical Source of Fruit Spirits
Source: Toxics. 2024 Oct 2;12(10):720. doi: 10.3390/toxics12100720 (PMC11511030; doi:10.3390/toxics12100720)
Supplement: Supplementary file 1 [file toxics-12-00720-s001.zip]

Archive with 1 entries (1 files):
- toxics-3222162-supplementary.pdf
